# Supplementary material for: Vaccine Composition Formulated with a Novel Lactobacillus-Derived Exopolysaccharides Adjuvant Provided High Protection against Staphylococcus aureus
Source: Vaccines (Basel). 2021 Jul 12;9(7):775. doi: 10.3390/vaccines9070775 (PMC8310297; doi:10.3390/vaccines9070775)
Supplement: Supplementary file 1 [file vaccines-09-00775-s001.zip]

Archive with 5 entries (5 files):
- Supplementary Fig. 1.tif
- Supplementary Fig. 2.tif
- Supplementary Fig. 3.tif
- Supplementary Fig. 4.tif
- Supplementary Fig. 5.tif
